# Supplementary material for: Preliminary Biological Activity Screening of Plectranthus spp. Extracts for the Search of Anticancer Lead Molecules
Source: Pharmaceuticals (Basel). 2021 Apr 23;14(5):402. doi: 10.3390/ph14050402 (PMC8146581; doi:10.3390/ph14050402)
Supplement: Supplementary file 1 [file pharmaceuticals-14-00402-s001.zip]

Archive with 1 entries (1 files):
- pharmaceuticals-1193181-supplementary.pdf
